# Supplementary material for: Anti-Inflammatory Potential of Novel Tethered Agonists of the Adhesion G Protein-Coupled Receptor F5
Source: Int J Mol Sci. 2026 Mar 13;27(6):2648. doi: 10.3390/ijms27062648 (PMC13026237; doi:10.3390/ijms27062648)
Supplement: Supplementary file 1 [file ijms-27-02648-s001.zip]

Archive with 1 entries (1 files):
- ijms-4155714-supplementary.pdf
